# Supplementary material for: Psychometric validation of Czech version of the Sport Motivation Scale
Source: PLoS One. 2020 Jan 2;15(1):e0227277. doi: 10.1371/journal.pone.0227277 (PMC6939896; doi:10.1371/journal.pone.0227277)
Supplement: S1 Appendix — (XLSX) [file pone.0227277.s001.xlsx]

## Sheet: SMS
English* and Czech versions of the Sport Motivation Scale
*Reprinted from Pelletier et al., 1995, under a CC BY license, with permission from Luc Pelletier
		English version	Czech version
		Instructions: Using the scale below, please indicate to what extent each of the following items corresponds to one of the reasons for which you are presently practicing your sport.	Instrukce: Na škále 1 – 7 označte, jak moc se ztotožňujete s odpovědí na otázku: „Proč sportuješ?“.	1	2	3	4	5	6	7
				Does not correspond at all	Corresponds a little		Corresponds moderately	Corresponds a lot		Corresponds exactly
Subscale	Item no.
IM-K	Item 2	For the pleasure it gives me to know more about the sport that I practice.	Pro potěšení z toho, že vím víc o sportu, který provozuji.
	Item 4	For the pleasure of discovering new training techniques.	Pro potěšení z objevování nových tréninkových technik.
	Item 23	For the pleasure that I feel while learning training techniques that I have never tried before.	Protože mám radost z toho, když se učím nové techniky či pohyby, které jsem nikdy předtím nezkoušel.
	Item 27	For the pleasure of discovering new performance strategies.	Pro potěšení z objevování nových soutěžních strategií a taktiky.
IM-A	Item 8	Because I feel a lot of personal satisfaction while mastering certain difficult training techniques.	Protože cítím uspokojení při zvládání obtížných tréninkových úkolů.
	Item 12	For the pleasure I feel while improving some of my weak points.	Protože cítím potěšení, když zlepšuji svá slabá místa.
	Item 15	For the satisfaction I experience while I am perfecting my abilities.	Protože cítím uspokojení, když se v mém sportu zdokonaluji.
	Item 20	For the pleasure that I feel while executing certain difficult movements.	Protože cítím potěšení při provádění těžkých pohybových úkonů.
IM-E	Item 1	For the pleasure I feel in living exciting experiences.	Pro potěšení, cítím vzrušující zážitky.
	Item 13	For the excitement I feel when I am really involved in the activity.	Pro ten skvělý pocit, který zažívám, když jsem zcela pohlcen danou aktivitou.
	Item 18	For the intense emotions I feel doing a sport that I like.	Pro intenzivní pocity a vzrušení, které mi sport přináší.
	Item 25	Because I like the feeling of being totally immersed in the activity.	Protože mám rád pocit, kdy jsem zcela ponořen do dané aktivity.
IDE	Item 7	Because, in my opinion, it is one of the best ways to meet people.	Protože je to podle mého názoru jeden z nejlepších způsobů, jak potkávat nové lidi.
	Item 11	Because it is one of the best ways I have chosen to develop other aspects of myself.	Protože je to jedna z nejlepších cest, kterou jsem si vybral, abych rozvíjel i další stránky své osobnosti.
	Item 17	Because it is a good way to learn lots of things which could be useful to me in other areas of my life.	Protože je to dobrý způsob, jak se naučit spoustu věcí, které mohou být užitečné i v jiných oblastech.
	Item 24	Because it is one of the best ways to maintain good relationships with my friends.	Protože je to jeden z nejlepších způsobů, jak si udržet dobré vztahy s mými kamarády.
INT	Item 9	Because it is absolutely necessary to do sports if one wants to be in shape.	Protože je to absolutně nezbytné, když chce být člověk fit.
	Item 14	Because I must do sports to feel good myself.	Protože musím sportovat, abych se cítil dobře.
	Item 21	To show others how good I am good at my sport.	Protože vím, že bych se cítil špatně, kdybych si na sport neudělal čas.
	Item 26	Because I must do sports regularly.	Protože já musím sportovat pravidelně.
EXT	Item 6	Because it allows me to be well regarded by people that I know.	Protože mě kvůli tomu kladně hodnotí lidé, které znám.
	Item 10	For the prestige of being an athlete.	Pro prestiž být sportovcem.
	Item 16	Because people around me think it is important to be in shape.	Protože lidé kolem mě si myslí, že je důležité sportovat, aby byl člověk ve formě.
	Item 22	To show others how good I am good at my sport.	Abych ukázal ostatním, jak dobrý jsem ve svém sportu.
AMO	Item 3	I used to have good reasons for doing sport, but now I am asking myself if I should continue doing it.	Kdysi jsem sportoval z dobrých důvodů, ale nyní se ptám sám sebe, jestli v tom mám dále pokračovat.
	Item 5	I don't know anymore; I have the impression of being incapable of succeeding in this sport.	Už ani nevím, mám pocit, že ve sportu už nejsem schopný uspět.
	Item 19	It is not clear to me anymore; I don't really think my place is in sport	Nejsem si jistý, nemyslím si, že sport je pro mě to pravé.
	Item 28	I often ask myself; I can't seem to achieve the goals that I set for myself.	Ani nevím, často mi připadá, že nedosahuji cílů, které jsem si stanovil.
Note: Note: IM-K = intrinsic motivation to know, IM-A = intrinsic motivation to accomplish, IM-E = intrinsic motivation to experience stimulation, IDE = identified regulation, INT = introjection, EXT = external regulation, AMO = amotivation
