# Supplementary material for: Psychometric validation of Czech version of the Sport Motivation Scale
Source: PLoS One. 2020 Jan 2;15(1):e0227277. doi: 10.1371/journal.pone.0227277 (PMC6939896; doi:10.1371/journal.pone.0227277)
Supplement: S1 Dataset — (XLSX) [file pone.0227277.s002.xlsx]

## Sheet: S1_Dataset
ID	gender	age	Type of sport	frequency of physical activity per week	Sport experience (years)	competition level	SMS1	SMS2	SMS3	SMS4	SMS5	SMS6	SMS7	SMS8	SMS9	SMS10	SMS11	SMS12	SMS13	SMS14	SMS15	SMS16	SMS17	SMS18	SMS19	SMS20	SMS21	SMS22	SMS23	SMS24	SMS25	SMS26	SMS27	SMS28	Global self esteem	Physical self-worth
	0=male; 1=female	years	0=individual; 1=team	days/week		0=recreational; 1=competitive	SMS																												Composite score	Composite score
1	0	26	0	6	10	0	7	5	1	4	5	2	7	7	4	4	7	5	7	7	5	1	6	7	1	5	6	4	4	5	7	6	7	4	23	18
2	0	26	1	3	16	0	4	5	5	4	4	4	5	4	5	6	3	5	4	5	4	4	5	4	1	5	5	4	4	4	4	5	4	3	30	16
3	1	23	0	5	8	0	6	5	1	5	2	2	7	5	7	2	7	4	3	5	6	1	5	5	1	4	6	2	4	3	2	6	3	1	30	19
4	1	23	1	2	15	0	5	5	1	4	1	4	6	4	6	4	6	5	5	5	6	1	5	5	1	4	5	4	6	1	5	5	5	3	27	17
5	1	24	1	2	12	0	7	7	2	6	1	4	7	5	7	1	5	6	7	7	7	1	6	7	1	5	7	3	6	6	7	1	5	1	33	13
6	1	23	0	6	12	0	5	4	1	4	2	2	7	7	4	4	5	5	7	5	6	1	7	7	1	5	6	2	6	4	4	1	5	2	34	12
7	0	31	0	1	8	0	4	3	1	6	3	1	6	5	6	1	7	6	6	5	6	2	6	7	1	6	6	1	7	4	6	7	6	2	34	11
8	1	25	0	2	15	0	7	5	1	3	1	4	7	3	5	4	4	7	7	7	7	3	4	7	1	7	6	4	7	4	7	7	5	2	38	8
9	1	24	0	2	4	0	5	3	4	5	6	6	4	4	5	3	3	3	5	2	5	3	5	5	4	3	2	5	5	4	6	3	2	5	28	18
10	0	23	1	6	16	1	4	1	3	2	1	3	2	7	6	4	7	6	6	3	7	2	5	7	1	6	7	5	5	3	7	1	2	1	33	15
11	0	24	1	4	16	0	6	4	2	2	2	1	1	4	6	3	6	6	6	4	5	2	5	6	1	5	3	2	4	2	6	5	5	4	29	12
12	0	24	1	3	14	0	6	5	1	7	1	3	2	7	7	2	5	7	6	6	7	1	6	6	1	7	6	1	7	1	4	6	7	1	40	7
13	0	24	0	5	14	0	6	6	2	6	4	6	6	6	6	4	6	6	5	5	6	5	6	6	1	6	6	5	5	6	6	6	6	4	35	12
14	0	24	0	6	10	0	4	1	1	1	1	1	1	6	5	1	4	4	5	5	7	3	7	4	1	5	6	2	5	1	4	4	4	1	30	7
15	0	24	0	7	19	1	6	2	5	6	4	6	7	5	7	2	5	7	7	2	7	1	5	7	1	3	2	6	5	6	7	2	5	5	33	12
16	1	23	1	2	14	0	6	4	1	3	1	2	2	4	7	3	4	5	6	7	6	1	4	6	1	6	7	3	4	6	6	7	3	1	28	16
17	1	24	0	2	5	1	4	4	1	5	2	3	3	4	4	3	4	6	4	4	5	1	4	4	1	3	6	4	4	3	4	1	5	2	30	18
18	0	23	0	4	6	0	6	6	3	6	2	6	7	7	6	6	5	6	7	7	7	3	5	7	1	6	3	6	5	2	5	7	4	3		10
19	0	23	1	3	12	0	5	3	1	2	1	2	5	6	6	2	5	6	7	5	5	2	2	6	1	5	7	2	5	4	5	6	5	2	31	14
20	0	25	0	5	6	0	6	7	2	7	1	5	6	6	7	2	7	6	4	7	6	2	5	5	1	5	7	1	6	1	5	5	4	2	38	12
21	0	23	1	3	11	1	7	3	2	5	2	5	4	6	6	6	3	6	7	5	6	3	3	7	1	6	4	3	6	5	7	5	5	3	29	12
22	0	23	0	5	13	0	7	5	2	4	3	4	6	5	7	6	7	5	7	5	5	4	6	6	1	5	4	1	4	7	5	5	4	1	32	15
23	1	20	1	2	5	0	7	6	1	4	1	1	7	6	7	4	5	7	6	6	7	1	6	6	1	6	6	3	5	5	7	1	6	1	33	11
24	1	24	0	6	8	1	7	5	1	4	1	2	6	6	7	1	6	4	7	7	5	1	5	7	1	5	7	1	5	5	6	7	4	1	33	14
25	1	20	1	2	10	0	7	4	1	5	1	1	6	7	7	3	4	7	7	7	7	2	4	7	1	7	7	2	4	3	7	7	7	2	39	13
26	0	21	1	6	14	0	7	3	1	5	1	4	6	5	6	4	3	4	7	2	3	2	5	5	1	3	7	5	3	5	6	1	2	1	38	10
27	0	22	1	5	15	1	7	5	1	3	1	5	7	7	4	7	5	4	6	6	6	2	4	6	1	4	5	6	4	6	6	7	5	1	38	9
28	0	21	0	2	11	0	5	3	1	4	5	5	3	5	6	6	5	5	5	4	6	3	5	6	1	3	4	7	3	6	6	5	5	6	33	16
29	1	20	1	2	8	0	7	5	1	4	1	5	5	4	6	5	6	4	5	4	5	3	2	4	1	2	5	3	3	4	4	1	2	3	24	16
30	1	22	0	2	10	1	4	2	2	4	2	4	2	3	7	5	5	5	3	6	6	6	4	5	1	5	5	4	4	2	3	4	2	1	28	19
31	1	21	1	5	2	0	6	5	2	5	4	4	5	6	6	6	5	5	6	7	6	3	3	6	1	2	7	5	6	7	6	7	6	2	21	12
32	1	21	1	3	7	1	7	6	5	5	3	3	7	6	6	3	6	7	7	7	7	2	7	7	1	7	7	3	6	6	7	7	7	2	36	12
33	1	22	1	3	5	0	7	4	1	5	1	1	5	7	6	3	5	7	7	7	7	2	4	7	1	7	6	3	7	6	7	4	7	2	37	12
34	1	20	0	6	15	1	7	6	1	5	3	4	7	7	7	2	6	6	7	5	7	3	5	6	1	4	6	3	3	5	6	1	3	3	22	18
35	0	21	0	4	9	1	4	1	7	2	6	6	3	5	3	5	6	4	4	7	5	1	5	5	6	2	6	5	2	2	4	7	2	6	31	13
36	1	20	0	3	5	1	7	5	1	6	1	3	5	5	4	3	6	6	7	7	7	1	4	6	1	4	6	3	5	5	7	2	5	1	34	16
37	0	20	1	4	12	0	6	3	6	3	3	4	5	4	2	2	2	5	3	5	6	3	2	5	3	5	7	5	4	2	2	4	3	5	34	15
38	1	20	0	3	6	0	6	5	1	5	2	1	4	4	4	1	4	6	6	2	6	2	3	4	1	4	4	2	4	3	5	4	3	2	24	18
39	0	21	1	1	11	0	5	5	1	4	2	3	4	5	7	5	7	7	7	6	7	2	5	7	1	5	7	5	6	5	7	6	4	4	28	18
40	0	24	0	6	7	1	7	7	1	5	1	3	5	7	5	1	7	7	6	7	7	1	7	7	1	5	7	1	3	1	7	7	7	1	34	9
41	0	24	0	3	15	1	4	5	2	2	2	2	4	4	2	2	2	5	6	1	6	1	2	6	1	4	6	3	5	2	6	7	6	2	31	14
42	0	27	1	4	20	0	6	4	1	4	1	3	3	5	5	5	4	3	6	6	5	1	4	6	1	3	7	6	3	3	6	6	4	3	36	12
43	0	25	1	3	17	0	5	4	3	3	2	5	5	6	6	4	6	7	5	5	5	3	4	6	1	6	4	6	3	4	4	3	2	6	33	15
44	0	23	1	5	15	0	6	6	1	6	2	4	7	6	7	7	5	5	5	6	6	3	5	5	1	4	6	6	5	5	5	5	4	3	33	9
45	0	23	0	5	4	1	5	4	2	6	4	5	5	7	3	4	7	5	5	3	6	2	6	5	2	4	6	2	5	3	5	2	5	5	23	16
46	1	25	0	4	19	0	5	7	2	6	2	4	4	6	6	3	6	6	6	6	6	3	6	5	1	6	5	2	5	3	6	6	6	3	28	16
47	1	23	0	2	18	0	6	3	2	3	2	4	5	5	7	2	4	5	4	5	6	1	5	5	1	2	5	5	3	4	3	4	2	5	27	15
48	0	23	0	4	19	1	7	6	6	6	2	3	3	3	7	4	7	6	7	6	7	5	7	7	1	6	7	4	6	7	7	3	6	1	32	12
49	1	23	0	3	5	0	6	3	1	4	4	4	6	5	7	4	6	6	6	6	5	4	6	6	1	4	6	3	4	5	6	4	3	2	36	18
50	0	21	1	2	15	0	5	2	2	2	1	5	5	5	3	4	2	3	6	4	4	3	3	6	2	4	5	4	3	3	5	1	4	3	29	13
51	0	26	1	2	8	0	7	4	4	2	1	5	5	5	5	5	6	6	7	7	6	1	4	7	1	6	7	4	3	5	7	1	3	3	31	10
52	1	23	1	2	13	0	6	6	1	7	1	4	5	5	6	4	6	6	6	4	6	3	5	6	1	7	6	6	7	5	6	1	5	3	31	14
53	0	24	1	2	16	0	7	6	1	5	1	1	6	6	7	1	5	6	7	7	6	3	6	7	1	5	7	2	5	7	5	7	5	1	34	15
54	0	25	1	2	14	0	5	4	3	2	4	6	6	6	6	4	6	6	7	5	7	3	2	6	1	7	7	5	5	3	7	5	3	1	34	14
55	0	25	1	2	18	0	7	4	3	2	1	2	3	5	5	4	3	3	6	5	4	3	2	7	1	5	6	4	4	4	7	6	4	2	32	14
56	1	25	1	3	17	0	7	5	2	5	3	4	3	6	6	6	6	6	6	6	6	3	5	7	1	6	7	4	6	4	7	7	6	2	33	12
57	0	25	1	3	18	0	6	2	1	4	1	2	3	5	2	1	7	6	7	4	5	2	2	7	1	6	3	2	5	7	7	3	6	2	33	13
58	1	23	0	6	13	0	7	7	1	6	4	6	7	7	5	6	6	7	7	6	7	1	6	7	1	6	7	3	4	4	7	1	2	4	22	17
59	1	24	1	3	14	0	6	5	7	7	2	5	5	7	7	5	6	7	7	7	7	6	7	7	1	6	7	5	7	4	7	7	7	6	30	18
60	0	23	1	3	15	0	7	5	1	4	1	1	5	7	7	7	7	5	7	7	7	5	6	7	1	7	7	4	4	4	7	7	3	1	37	11
61	0	24	1	2	14	0	7	1	1	1	1	1	1	5	4	1	4	6	7	7	7	1	1	7	1	5	6	3	5	1	7	7	4	1	35	7
62	0	24	0	1	11	0	7	6	2	4	2	4	5	4	6	4	6	4	6	2	5	3	6	6	1	4	6	5	5	4	6	6	4	1	31	11
63	0	21	0	3	4	0	7	3	1	6	3	2	2	6	6	1	5	6	3	6	7	1	5	3	1	6	7	5	6	2	2	5	2	6	24	18
64	0	21	0	7	16	1	7	6	3	6	1	6	5	6	6	7	7	6	6	6	6	6	6	5	2	6	7	6	5	5	5	5	5	1	33	13
65	0	24	1	3	18	0	7	5	2	5	4	3	3	7	5	4	5	3	5	5	6	5	5	5	1	6	7	1	6	3	7	7	5	4	27	15
66	0	21	0	4	15	1	7	7	6	6	2	6	5	5	6	5	5	5	7	7	6	5	5	7	1	6	7	6	6	6	7	6	5	3	32	12
67	0	21	1	3	15	0	5	4	1	4	1	3	3	4	5	3	3	5	6	3	6	2	3	5	1	5	2	4	3	2	6	1	5	1	35	12
68	0	24	1	3	17	0	5	3	5	2	1	2	4	2	3	3	4	3	5	3	5	2	4	5	1	3	5	6	3	4	4	1	3	1	28	12
69	0	21	1	5	15	0	5	4	3	3	2	5	1	6	5	1	3	6	7	4	3	1	2	6	1	4	7	6	2	2	6	1	2	7	38	10
70	0	22	0	5	15	1	6	3	1	2	1	4	5	7	6	2	7	7	7	7	7	1	4	7	1	6	5	4	6	6	6	6	3	1	40	8
71	0	22	0	5	4	0	5	5	4	7	3	4	3	7	6	4	6	7	5	3	7	5	6	6	1	7	4	4	7	4	5	4	7	3	24	14
72	0	21	1	3	15	0	5	3	6	3	3	6	4	4	4	4	6	4	7	5	5	1	3	4	1	4	6	4	4	3	7	3	3	4	33	7
73	0	22	1	3	7	0	4	5	1	5	1	1	2	3	7	1	5	5	4	7	5	1	5	4	1	4	7	2	4	2	3	2	1	1	32	17
74	1	21	0	4	7	1	6	4	2	4	1	2	5	6	4	2	5	5	6	5	6	1	6	7	1	6	1	2	6	3	6	4	2	1	33	12
75	0	22	1	2	11	0	5	1	1	1	4	1	2	2	2	5	6	2	6	6	4	2	6	6	1	4	6	4	6	5	6	7	2	5	34	12
76	0	22	0	4	6	0	6	6	5	5	4	5	7	5	5	6	7	6	6	6	6	5	5	5	2	5	6	6	5	6	7	6	5	5	37	10
77	0	21	0	5	12	1	3	3	5	3	3	4	4	5	6	5	5	6	4	5	5	2	5	4	2	4	4	5	4	3	3	3	4	3	39	10
78	1	21	0	6	7	1	4	4	2	5	2	2	7	4	4	1	5	2	4	4	5	2	6	3	1	4	2	1	6	4	4	1	5	1	30	13
79	1	21	0	4	4	0	5	4	2	3	1	2	4	5	5	1	4	6	7	3	5	1	4	7	1	5	7	1	5	1	7	2	4	1	25	17
80	1	21	0	2	4	0	7	6	1	5	1	2	3	5	2	1	4	5	6	5	5	1	5	7	1	7	5	2	5	4	6	5	1	1	27	18
81	1	25	1	2	17	0	6	2	4	1	2	2	1	4	5	2	3	4	4	6	1	2	3	5	1	2	5	1	2	1	5	7	1	1	27	15
82	1	21	1	6	14	1	4	5	1	4	1	2	7	5	5	2	5	6	4	5	6	2	5	4	1	4	4	4	5	5	5	4	6	1	33	11
83	1	21	0	5	5	0	7	4	2	5	2	2	4	5	5	3	6	6	6	6	6	3	6	7	2	5	6	3	6	6	7	5	5	3	35	11
84	0	21	1	4	11	1	3	4	6	3	5	1	5	4	6	2	5	4	4	5	2	2	5	2	1	3	6	4	3	6	3	4	3	2	31	13
85	0	21	1	3	8	0	2	3	5	4	5	1	2	4	5	2	5	3	4	6	5	1	4	4	1	3	6	1	5	3	4	1	4	2	29	13
86	0	22	0	4	12	1	6	6	1	4	1	4	5	5	7	4	5	5	6	6	7	2	6	5	1	4	7	5	4	5	4	3	3	1	36	13
87	0	21	1	5	13	0	4	4	6	4	4	5	3	5	3	1	6	4	3	3	3	2	5	3	1	3	5	2	5	3	3	1	2	3	32	16
88	0	21	1	3	13	0	5	4	1	6	2	2	4	6	5	2	7	6	7	6	7	2	5	7	1	6	6	3	6	3	7	7	7	1	34	15
89	0	21	1	3	15	0	5	5	2	6	5	5	5	6	6	5	6	6	5	6	6	2	6	5	1	5	6	5	6	6	5	6	6	3	34	10
90	0	20	0	6	7	0	6	5	2	5	1	2	2	6	7	1	7	4	6	6	5	2	6	6	1	5	2	2	4	1	5	7	2	2	33	11
91	0	22	0	8	15	1	7	7	1	6	1	5	5	5	7	7	7	7	6	5	6	5	7	7	1	6	7	6	6	1	7	1	5	1	33	10
92	0	22	1	3	15	0	6	3	4	2	5	6	4	6	4	6	6	5	7	6	5	3	3	6	1	3	5	6	3	6	6	2	2	2	30	8
93	0	22	1	4	11	0	7	6	4	7	2	7	7	7	7	7	7	7	7	6	7	4	3	7	1	7	7	7	7	7	7	6	7	3	36	10
94	0	21	1	2	12	0	4	4	6	5	4	5	6	4	5	4	4	4	6	6	4	3	5	6	1	6	4	4	4	5	4	4	3	7	28	12
95	0	21	0	5	5	1	5	4	6	6	1	4	4	6	6	5	5	6	4	6	7	1	6	5	1	4	6	4	7	4	7	6	6	2	35	11
96	0	21	0	5	15	1	5	2	1	4	1	2	5	6	4	5	6	4	4	5	6	1	4	6	1	6	5	4	6	2	5	6	3	3	35	12
97	0	22	1	3	5	0	5	5	4	4	3	3	5	6	6	7	7	7	7	4	7	4	4	5	1	4	5	6	4	5	6	7	3	4	23	14
98	1	22	0	5	15	0	4	2	1	4	1	1	7	3	7	1	5	2	6	7	7	1	4	7	1	5	7	1	4	4	6	7	1	1	36	18
99	1	21	1	5	8	0	6	3	2	2	1	3	5	4	5	3	2	6	5	5	7	1	4	6	1	3	2	2	2	2	4	1	2	2	32	14
100	0	23	0	5	15	0	5	4	4	5	2	2	6	6	7	1	4	5	5	1	5	6	6	7	1	5	2	5	6	6	6	3	4	4	35	12
101	0	24	0	6	6	1	6	3	4	2	5	1	4	7	2	1	2	7	5	6	7	3	1	7	1	6	6	5	7	4	6	6	5	4	33	12
102	0	23	1	4	12	0	3	1	1	3	1	3	2	3	4	4	3	4	6	4	6	2	3	6	1	2	2	6	3	3	6	3	2	1	37	10
103	0	21	0	5	5	0	7	7	2	7	1	1	6	7	4	3	6	6	7	6	6	1	6	6	1	6	7	4	6	6	6	5	5	2	35	12
104	0	21	0	7	4	1	4	3	2	2	1	2	5	4	4	5	5	6	5	2	6	2	4	3	1	4	3	2	4	2	4	1	3	2	27	13
105	1	24	0	6	10	1	6	6	2	4	2	3	6	5	3	2	6	6	6	5	6	2	6	6	2	4	5	2	4	2	6	4	5	2	30	14
106	1	24	0	5	11	0	6	6	2	5	3	2	6	5	5	3	5	6	7	5	6	4	6	6	1	5	6	4	5	7	6	5	4	3	32	13
107	0	23	0	10	15	1	5	6	4	6	2	2	3	6	5	4	6	7	6	5	7	3	5	6	1	6	3	4	5	3	5	4	2	4	21	18
108	0	23	0	5	9	0	4	2	1	3	3	1	4	6	6	4	5	6	2	7	6	1	4	4	1	5	7	4	3	4	5	6	1	4	35	14
109	0	24	1	2	5	0	5	4	3	6	1	5	4	7	7	5	6	7	7	7	7	5	6	7	1	7	7	5	7	4	7	7	5	3	29	13
110	1	25	0	3	3	0	7	6	1	5	4	4	6	7	7	6	6	7	7	7	7	6	7	7	2	7	7	4	5	6	7	7	6	4	29	12
111	0	24	1	3	11	0	6	5	4	3	3	6	6	4	6	3	4	6	6	5	5	6	7	5	3	4	2	4	2	5	6	7	5	5	36	18
112	0	24	1	2	10	0	6	6	2	5	2	3	5	5	7	2	5	4	6	6	6	4	6	6	7	5	6	3	3	4	5	4	4	3	34	15
113	0	26	1	3	2	0	5	5	3	4	2	4	6	5	6	4	6	6	6	6	6	5	6	6	2	3	7	4	5	6	6	3	5	4	27	14
114	1	24	0	4	15	0	5	6	1	5	1	1	4	5	7	5	5	5	5	5	6	1	5	5	1	4	5	1	4	2	5	1	5	4	35	17
115	0	21	0	5	5	0	5	5	4	6	3	5	5	6	3	4	2	5	6	6	6	5	5	6	1	6	4	5	6	2	6	4	5	5	33	14
116	0	23	0	9	12	1	4	2	4	2	1	3	4	5	4	2	4	4	5	4	5	2	4	4	2	2	4	2	3	5	5	1	2	3	29	15
117	1	23	1	3	13	0	3	2	6	4	6	3	4	2	5	2	5	3	4	5	3	1	3	3	2	3	5	2	2	6	3	4	5	5	20	19
118	1	24	1	2	6	0	6	2	4	2	1	3	4	5	5	5	6	5	4	6	5	2	4	5	1	3	6	2	4	4	3	4	3	2	26	14
119	1	24	1	5	13	1	2	3	6	5	3	1	4	3	5	4	5	4	3	6	6	3	5	4	1	3	5	4	5	5	3	7	4	4	25	15
120	1	23	1	3	5	1	7	4	1	7	2	4	6	7	6	4	5	6	7	7	6	3	6	7	1	6	6	3	7	4	7	2	7	2	33	12
121	0	24	1	2	3	0	6	5	1	5	1	3	6	5	6	4	6	6	6	5	6	3	6	6	1	5	6	3	6	4	6	5	5	2	38	12
122	0	25	0	6	15	1	6	5	1	6	1	4	4	5	5	5	4	4	4	5	6	3	6	5	1	5	7	4	5	2	4	4	5	1	35	17
123	0	26	1	3	7	0	6	6	1	5	2	4	6	6	6	5	6	6	6	5	6	4	5	6	1	6	5	5	6	6	6	6	6	2	35	9
124	1	19	0	2	12	0	5	5	1	3	1	5	1	6	7	2	4	3	5	5	7	5	3	5	1	6	6	4	6	2	4	6	3	1	34	17
125	1	19	1	2	8	0	6	5	2	1	4	4	4	4	6	2	6	4	6	4	6	3	2	5	1	5	7	4	6	4	6	4	3	2	23	15
126	0	23	0	4	14	1	7	2	1	6	1	1	1	2	7	4	3	6	6	7	6	2	7	6	1	2	5	1	1	2	6	6	6	1	37	9
127	0	21	0	4	2	0	6	6	5	5	4	2	2	6	6	3	5	6	4	5	6	1	4	5	1	4	6	2	4	2	4	5	4	2	35	13
128	0	20	0	3	4	1	7	2	2	3	1	2	7	2	2	2	7	5	7	3	7	3	7	7	1	7	1	4	6	1	7	4	7	4	31	14
129	1	19	0	7	13	1	5	4	4	3	1	1	5	6	5	3	7	4	5	2	7	5	5	6	1	4	2	6	4	2	6	6	4	4	30	13
130	0	20	0	4	14	1	4	5	7	2	3	5	2	6	6	5	5	6	4	5	5	4	6	5	1	5	4	5	5	4	4	6	4	6	17	16
131	0	21	1	5	17	0	6	7	7	7	1	3	4	4	6	7	7	7	7	5	7	4	7	7	1	7	6	7	7	4	7	7	3	1	37	7
132	1	21	0	3	10	0	5	4	2	4	2	1	2	4	5	1	1	3	4	4	4	4	4	5	4	4	4	1	2	1	5	5	2	3	27	14
133	0	20	1	3	9	1	6	4	2	4	1	1	5	6	6	4	6	5	5	6	5	4	5	6	1	4	2	3	4	3	3	7	4	1	36	15
134	0	24	1	4	18	0	6	4	1	5	2	4	5	6	4	4	5	5	4	6	5	2	4	6	2	5	5	3	5	6	5	5	5	2	31	12
135	0	20	1	7	15	1	6	4	1	7	1	5	3	7	5	5	6	7	6	7	7	1	5	7	1	7	6	4	6	4	5	7	5	3	36	12
136	0	20	0	1	3	0	7	4	1	3	1	1	3	5	4	2	4	5	7	4	7	4	4	7	1	7	6	1	6	6	6	4	1	1	34	12
137	1	19	0	4	15	1	4	4	3	5	2	5	5	6	4	5	4	5	4	3	6	4	3	5	1	5	5	2	6	4	6	4	3	2	26	14
138	1	21	0	5	6	0	6	4	1	7	1	1	1	6	2	1	7	6	6	5	7	1	4	5	1	6	5	1	6	1	5	1	6	1	40	6
139	1	19	1	5	10	1	6	4	1	6	1	1	1	7	1	1	2	6	7	3	7	1	2	6	1	6	4	2	7	1	7	2	3	1	35	11
140	1	19	0	5	5	1	3	4	1	4	1	1	3	6	7	5	5	6	4	7	6	2	6	6	1	5	7	4	7	7	4	5	6	2	34	11
141	1	21	0	6	11	1	4	3	6	2	1	5	4	6	4	5	5	3	5	5	6	2	5	6	1	5	6	4	4	2	5	4	1	1	32	11
142	0	21	0	2	6	0	4	3	5	2	4	3	2	5	3	6	4	5	5	3	5	3	4	4	2	6	2	5	6	2	3	2	3	3	34	14
143	1	19	0	3	13	1	3	3	1	2	1	3	3	4	5	2	5	3	3	2	5	2	5	2	1	3	6	4	3	4	3	3	1	1	34	15
144	0	20	0	6	10	1	7	6	1	6	1	2	6	7	3	4	5	4	6	5	6	3	5	5	1	3	1	2	5	6	7	3	3	1	28	9
145	0	19	0	6	4	1	7	7	4	6	5	5	6	6	6	6	6	6	6	6	7	6	7	7	1	6	6	6	6	6	6	6	6	2	31	12
146	0	19	1	1	5	0	5	5	1	3	1	3	4	5	6	3	6	6	5	5	6	2	7	5	1	5	4	5	4	4	6	5	3	5	29	15
147	0	20	1	4	14	0	3	3	1	5	1	4	2	4	7	4	5	6	6	3	6	2	5	6	1	6	4	4	7	6	6	1	5	1	36	11
148	0	20	0	4	2	0	5	6	1	6	6	6	6	6	5	4	6	7	5	5	6	4	7	5	6	6	4	6	7	4	7	5	7	6	25	15
149	0	19	1	6	13	1	6	4	1	5	1	3	5	6	4	5	7	6	7	7	6	3	5	7	1	5	4	5	5	5	7	7	5	2	37	7
150	0	19	1	4	14	0	6	6	1	4	1	5	7	7	7	5	7	7	7	7	7	1	6	7	1	7	7	1	7	4	7	6	6	1	29	13
151	0	19	0	7	14	1	6	5	2	6	3	5	5	7	7	5	6	5	6	4	7	2	6	6	1	6	7	7	6	5	5	1	4	5	34	12
152	0	19	1	3	14	0	4	4	5	3	4	5	6	6	6	5	6	6	6	7	5	5	7	7	1	5	7	4	5	6	6	4	6	3	32	16
153	1	20	1	3	8	0	7	4	3	5	3	5	6	4	5	2	5	4	5	5	4	1	4	4	1	1	3	5	2	5	4	4	3	4	31	16
154	1	20	0	5	10	0	2	2	5	3	5	2	3	5	4	3	3	3	5	5	5	2	3	4	1	3	6	3	5	5	5	2	3	1	27	13
155	1	20	1	3	6	0	6	4	4	5	3	2	6	6	6	2	6	7	7	4	7	3	6	7	2	7	7	5	6	4	6	1	6	2	24	14
156	1	19	0	6	11	0	6	6	2	6	1	4	4	6	4	3	7	6	5	5	6	3	5	6	1	4	2	3	5	5	7	5	6	2	35	12
157	1	20	0	4	12	0	6	2	1	6	1	1	3	6	7	2	5	6	6	7	7	2	5	6	1	6	3	1	6	3	6	3	4	2	36	16
158	0	21	0	7	8	0	6	2	1	3	2	2	4	6	5	3	5	5	7	3	6	3	3	4	3	6	4	1	6	2	7	6	3	3	35	10
159	0	19	1	4	3	1	7	7	1	7	1	4	5	7	7	5	7	7	7	5	7	4	7	7	1	7	6	6	7	3	7	2	7	2	35	13
160	0	19	1	5	1	0	7	6	1	5	1	4	4	7	6	6	5	6	6	7	7	5	6	6	1	7	6	4	6	3	6	7	6	2	37	12
161	0	19	1	3	14	0	7	1	1	5	1	1	4	6	5	1	7	6	6	4	7	1	7	7	1	5	5	5	6	2	6	3	4	1	36	14
162	0	20	1	3	3	1	5	5	2	6	1	3	4	6	4	4	5	6	6	6	7	4	5	5	2	4	4	6	5	5	6	5	6	3	31	13
163	0	18	0	10	5	0	4	4	1	6	2	4	4	4	6	6	5	7	6	6	7	4	5	6	1	5	6	5	5	6	7	6	5	2	27	10
164	1	19	0	5	14	1	7	4	1	6	1	3	4	6	7	2	5	7	7	7	7	4	7	7	1	7	7	3	7	4	7	7	7	4	30	13
165	1	20	0	5		0	7	3	1	4	1	3	5	7	7	3	6	7	7	6	7	3	4	7	1	7	7	3	6	4	7	7	4	3	29	12
166	0	21	0	2	3	1	6	1	1	1	1	1	1	1	4	3	6	3	6	6	4	1	1	5	1	1	4	1	1	1	6	2	1	1	34	11
167	0	20	1	2	16	0	4	3	5	3	2	2	5	2	4	2	2	3	2	3	2	4	6	3	1	2	6	4	4	3	2	4	3	1	36	11
168	0	19	0	3	5	0	7	3	1	5	1	4	7	7	6	5	7	7	7	5	7	3	5	7	1	7	6	5	7	6	7	1	1	1	33	10
169	0	20	1	2	12	0	4	5	2	5	3	4	3	6	5	6	7	7	7	5	6	4	4	5	1	3	2	5	6	3	7	3	7	1	31	13
170	0	19	0	5	4	0	7	4	1	7	3	5	6	7	6	3	6	6	7	4	7	1	5	7	4	7	6	4	7	4	7	4	7	4	29	15
171	0	21	0	4	16	1	6	4	4	2	1	1	3	4	6	5	4	5	2	3	4	1	4	5	1	4	5	2	2	3	6	1	4	3	30	17
172	0	19	0	4	3	0	7	5	1	6	2	1	4	6	7	3	5	7	5	7	6	2	6	6	2	6	4	2	7	3	6	1	6	2	36	13
173	0	25	1	5	10	0	4	4	5	4	5	4	5	5	6	5	4	5	5	3	4	6	3	3	4	2	4	5	1	4	3	5	3	7	21	13
174	0	22	0	4	10	1	6	6	1	7	1	1	4	6	7	1	7	7	6	5	6	1	7	6	1	4	3	1	6	5	5	1	5	1	39	10
175	0	22	1	3	11	0	6	5	2	5	1	1	5	5	4	1	7	7	6	2	5	1	3	6	1	6	3	1	5	4	5	1	4	1	40	9
176	0	26	1	2	8	0	4	5	2	4	2	2	3	4	4	4	4	3	3	3	5	3	4	3	1	3	3	3	4	4	3	4	4	2	31	12
177	0	21	0	6	6	1	6	4	1	5	2	2	2	5	5	4	6	5	7	5	5	2	5	6	1	5	5	2	5	2	7	2	5	2	36	11
178	1	22		4	3	0	4	3	2	4	2	3	5	6	4	3	4	5	6	6	7	3	5	6	2	6	4	5	4	6	7	4	3	3	29	17
179	1	23	0	9	8	1	5	2	4	3	1	5	5	7	6	6	3	6	7	4	5	2	6	6	1	6	7	7	4	5	5	4	1	1	31	12
180	0	24	0	8	9	0	6	6	1	6	1	6	5	6	4	5	7	5	5	6	6	1	3	6	1	6	6	4	6	1	6	7	6	1	29	10
181	1	21	1	5	12	0	5	3	1	7	1	2	4	6	4	1	5	7	7	4	7	1	6	6	1	6	6	1	6	3	6	1	6	2	35	12
182	0	21	1	3	15	0	4	7	2	6	1	5	6	7	7	4	6	5	7	3	6	2	4	5	1	5	4	5	4	3	7	2	5	3	36	12
183	0	22	1	4	14	0	5	2	1	3	1	4	5	7	6	6	6	4	7	7	5	5	3	6	1	4	6	5	4	4	6	7	3	2	37	9
184	1	21	0	6	6	1	5	4	1	5	2	5	4	6	7	7	7	5	5	6	7	5	4	5	1	4	7	6	5	4	4	7	4	4	32	14
185	0	24	1	3	20	0	6	6	2	6	3	1	5	6	5	4	5	5	6	5	6	2	5	6	1	6	5	2	5	5	6	5	5	2	29	16
186	0	22	0	7	11	1	4	2	2	1	3	1	1	4	3	2	3	3	4	2	6	2	2	4	2	4	3	4	2	2	4	3	2	3	30	16
187	0	24	0	3	5	0	6	5	2	5	3	3	5	6	5	4	5	5	5	7	5	4	4	5	1	5	6	4	4	5	5	2	3	3	32	14
188	1	22	1	2	17	0	5	4	3	2	3	5	6	4	6	4	6	5	6	6	5	5	4	5	2	4	7	4	5	6	5	6	4	2	29	20
189	0	24	1	6	16	1	6	6	1	3	1	6	6	6	5	6	7	5	7	5	7	3	6	7	1	6	7	7	6	5	6	3	5	2	40	13
190	0	21	1	2	9	0	5	4	2	5	2	4	3	5	7	4	6	5	4	6	6	3	6	5	1	5	6	5	4	3	5	4	5	3	31	15
191	0	25	0	5	15	0	5	4	1	1	2	4	4	5	7	3	2	2	5	5	6	1	2	5	1	2	7	4	2	2	4	1	2	2	34	10
192	1	22	0	1	10	0	3	1	4	1	7	4	3	2	6	4	4	5	3	5	4	5	3	4	1	4	4	4	3	3	3	4	3	5	20	8
193	0	22	0	6	15	1	6	3	2	3	2	3	3	6	5	3	4	5	7	5	6	1	4	6	1	3	1	2	3	3	5	1	3	1	30	10
194	0	21	1	4	10	0	6	4	2	5	1	6	5	7	7	6	7	7	6	6	5	4	5	5	1	5	6	2	4	3	6	6	2	3	30	15
195	0	23	0	5	7	1	5	4	6	3	4	2	2	4	6	5	6	5	6	7	6	2	6	6	2	6	7	2	5	5	6	6	4	2	18	18
196	0	25	0	3	2	0	5	4	2	4	2	3	3	7	5	3	5	5	5	6	6	2	4	6	2	4	6	4	4	2	5	2	3	2	32	15
197	0	22	1	5	16	0	6	7	1	7	4	1	2	3	4	2	2	5	5	5	7	2	4	6	1	5	3	2	7	6	6	4	7	4	32	15
198	0	22	1	3	16	0	5	1	5	6	3	4	1	4	2	1	1	5	6	3	6	4	2	4	1	4	1	1	5	1	6	3	5	4	35	16
199	0	22	1	4	17	0	2	1	1	1	1	6	1	1	3	3	1	2	4	3	4	3	1	5	1	3	5	7	2	4	4	7	2	7	35	13
200	0	20	0	12	7	1	7	1	4	1	1	1	1	7	1	1	5	7	7	7	7	1	4	7	4	7	7	1	1	1	6	7	1	1	29	10
201	1	22	1	3	6	1	7	7	1	4	1	7	7	7	7	7	7	7	7	7	7	7	7	7	1	7	7	7	7	7	7	7	7	1	37	13
202	1	22	0	4	12	0	7	4	1	5	1	6	5	7	6	6	6	7	7	6	7	4	7	7	1	7	5	6	7	5	7	6	6	1	35	17
203	0	22	1	2	14	0	4	2	3	2	2	2	2	5	4	4	3	5	6	7	6	3	5	4	2	4	6	4	3	4	4	6	3	2	32	10
204	0	25	1	4	17	0	4	4	4	3	5	1	4	3	4	3	3	3	4	4	4	1	2	3	2	3	5	2	3	3	3	4	3	4	36	13
205	0	24	0	5	8	1	6	6	4	5	2	3	4	6	4	5	5	6	6	4	6	2	6	6	1	6	4	7	7	2	7	5	7	2	26	12
206	0	23	0	4	6	1	5	5	1	2	1	1	1	5	6	1	6	6	5	2	6	1	3	4	2	5	1	1	1	1	5	1	5	1	30	16
207	0	23	1	2	15	0	5	3	1	3	2	3	3	5	4	3	4	5	6	4	4	3	4	6	1	4	4	3	4	3	5	5	4	2	31	12
208	0	21	1	6	6	1	7	7	4	6	7	2	4	6	7	2	5	4	7	7	7	1	5	7	1	7	7	3	7	4	7	7	7	1	39	12
209	0	23	1	3	18	0	5	5	1	5	1	6	4	6	6	4	7	6	7	7	5	2	5	6	1	6	5	7	6	5	6	7	5	1	36	13
210	1	23	0	8	13	1	5	2	1	3	2	1	4	4	5	1	6	6	6	6	4	1	6	5	1	3	3	3	3	4	4	5	2	1	37	12
211	0	22	0	3	6	1	6	4	1	4	1	4	4	6	4	2	3	6	6	3	7	1	5	7	1	6	2	1	6	4	5	1	2	1	38	10
212	1	21	1	1	10	0	5	4	2	4	2	4	6	5	4	5	5	5	5	4	5	3	2	5	1	4	2	4	5	2	5	2	5	1	33	11
213	0	24	0	7	7	1	5	3	2	5	1	1	4	6	7	3	6	6	7	6	7	1	6	7	1	6	1	6	5	2	4	1	4	2	27
214	0	23	1	4	12	0	7	1	1	4	1	1	2	7	4	7	5	7	7	7	7	1	6	7	1	7	7	5	7	1	7	7	5	1	36	9
215	1	21	0	4	14	0	7	7	1	7	1	4	7	7	7	5	7	7	7	7	7	2	7	7	1	6	7	7	7	6	7	7	7	1	29	9
216	1	21	0	4	2	0	7	2	1	4	1	2	3	6	7	5	7	7	7	7	7	1	7	7	1	7	7	1	7	4	7	6	2	1	28	18
217	0	21	0	8	8	1	6	4	1	6	1	4	2	4	4	4	5	5	5	6	5	2	5	6	1	3	7	2	5	5	7	6	3	1	36	11
218	0	23	0	2	16	0	4	2	1	2	1	1	1	6	7	4	4	7	6	6	7	2	7	7	1	7	6	3	6	3	5	1	2	2	39	13
219	0	21	1	2	10	0	6	2	2	4	2	2	4	6	5	6	5	6	6	6	6	4	3	6	2	6	7	6	5	4	5	5	3	3	33	10
220	1	24	0	9	13	1	4	4	5	2	4	2	3	2	2	6	5	4	2	2	5	1	6	4	1	1	5	3	2	2	3	3	2	4	30	16
221	1	21	1	1		0	6	6	4	6	3	6	7	7	7	2	7	7	7	6	6	4	6	6	2	4	2	5	4	4	6	2	3	4	24	16
222	1	22	0	4	6	0	4	4	1	3	1	1	2	6	5	1	4	6	5	5	5	1	4	2	1	3	5	1	3	2	3	5	1	1	23	19
223	1	21	0	12	11	0	6	7	1	6	2	6	7	7	5	4	5	5	4	5	5	3	5	6	1	3	4	5	6	7	5	7	5	4	31	17
224	0	22	0	14	5	1	5	5	4	3	3	4	6	5	5	4	6	6	5	3	5	2	6	3	2	5	6	5	3	5	5	4	4	4	30	17
225	0	22	1	2	10	0	6	4	1	4	1	1	5	6	5	3	7	5	7	6	7	1	6	7	1	5	5	2	4	2	5	5	3	1	35	12
226	0	22	1	5	12	0	5	6	3	5	4	3	4	5	7	6	6	6	5	7	6	3	6	5	1	5	6	2	6	6	5	6	5	4	34	15
227	0	21	0	3	16	0	6	3	1	4	1	5	3	6	5	5	5	6	7	4	6	2	5	6	1	3	1	2	5	5	7	1	4	1	32	12
228	0	24	1	4	15	0	5	1	1	3	1	2	2	6	5	2	4	5	3	5	4	2	3	6	1	2	6	2	2	2	5	6	2	1	37	14
229	0	24	1	2	17	0	5	3	2	2	2	5	2	3	7	3	5	6	6	4	5	2	2	4	2	5	5	3	3	2	5	4	3	2	36	13
230	1	22	0	8	11	0	6	4	2	3	2	1	4	7	5	2	3	5	7	7	7	1	4	6	1	7	6	1	3	5	6	7	3	1	36	13
231	1	23	0	4	10	0	6	3	3	3	2	3	6	6	6	4	5	6	6	5	6	4	6	6	1	6	5	5	6	5	6	6	4	2	28	17
232	1	22	0	3	5	0	5	3	1	3	4	1	4	4	6	4	5	6	7	4	6	2	5	6	1	6	6	1	4	2	6	2	4	2	26	18
233	0	23	0	3	8	0	7	6	1	5	4	3	6	7	3	4	7	6	7	6	7	2	4	7	1	7	1	4	7	4	6	5	4	3	36	13
234	1	22	1	3	3	0	6	5	1	5	1	5	6	4	6	3	6	6	7	7	7	5	5	6	1	2	7	5	5	6	7	4	2	2	28	17
235	0	23	0	2	13	0	5	3	6	4	3	2	4	6	5	3	5	5	6	6	6	2	3	6	1	4	5	3	5	5	6	2	2	4	33	17
236	1	22	0	1	12	0	5	4	1	3	4	1	6	3	6	4	6	6	6	5	4	3	2	6	1	5	7	3	5	1	5	6	3	3	27	17
237	1	23	1	1	9	0	7	4	1	3	1	1	5	7	5	3	6	7	7	5	7	3	2	7	1	5	6	4	3	3	3	3	2	1	34	12
238	0	24	0	5	13	1	6	5	2	4	1	2	4	6	6	1	7	7	6	7	6	1	5	5	1	5	5	2	7	2	6	4	2	1	25	17
239	0	22	1	2	13	0	6	2	3	5	2	2	7	6	7	6	7	5	6	5	6	3	7	6	1	5	5	4	4	6	6	5	4	3	40	10
240	1	23	1	3	6	0	5	4	2	5	4	2	6	7	7	4	5	7	6	7	7	1	5	5	1	7	7	2	7	3	7	7	4	4	22	24
241	0	23	1	3	10	0	7	4	1	5	1	6	7	7	5	5	3	5	7	3	7	3	5	7	1	4	5	2	3	7	7	4	3	1	30	13
242	0	23	0	6	2	0	6	6	1	5	1	1	4	5	7	1	7	6	7	4	6	4	6	5	3	5	3	1	5	1	6	3	1	1	38	11
243	0	23	1	3	16	0	5	2	2	5	1	2	2	6	6	5	4	4	2	6	5	2	2	2	1	2	6	6	3	4	3	6	6	2	30	10
244	0	22	1	1	5	0	6	2	1	3	2	4	5	3	5	2	7	6	7	4	6	2	5	7	1	5	5	2	6	6	7	2	4	1	25	16
245	0	23	1	3	15	0	5	4	2	4	4	5	5	4	5	2	5	5	4	7	3	1	5	5	1	6	6	4	4	1	5	7	4	1	24	17
246	0	23	1	4	5	0	6	5	1	3	1	5	6	6	6	4	7	5	7	7	5	5	6	7	1	5	6	6	6	7	7	4	5	2	39	11
247	0	24	1	3	16	0	7	5	1	5	1	4	4	7	7	4	4	7	7	7	7	2	4	7	1	7	7	4	7	7	7	7	5	1	34	13
248	0	26	1	6	20	0	5	4	7	4	6	6	5	6	7	7	4	5	6	7	5	5	4	6	1	4	7	4	4	6	6	7	4	5	20	18
249	1	23	0	6	19	1	6	2	5	2	3	5	5	6	5	5	3	2	5	6	2	1	2	5	1	5	5	4	1	5	4	2	2	2	33	11
250	0	23	0	5	8	0	7	4	1	6	4	5	6	6	7	1	6	6	7	5	6	2	5	7	1	7	7	2	5	6	6	2	4	4	34	11
251	0	22	0	10	13	1	7	6	2	5	3	7	5	7	5	6	6	6	7	4	6	2	5	7	1	6	4	5	6	5	7	1	6	4	31	12
252	0	20	1	5	16	0	7	6	2	4	1	5	5	4	3	2	6	6	7	7	5	4	5	6	1	6	6	5	2	5	7	7	4	2	40	8
253	0	21	0	3	4	0	6	6	2	7	1	1	2	6	3	2	6	6	7	5	7	1	6	7	1	7	5	2	7	2	7	1	5	1	40	6
254	0	20	1	3	3	0	7	5	3	4	2	4	3	7	5	4	5	5	6	5	6	5	5	5	2	5	7	4	7	2	4	6	4	6	35	14
255	0	19	1	3	14	0	5	5	4	4	2	5	4	4	6	5	5	5	4	5	5	5	4	4	3	5	4	6	4	3	4	6	5	3	30	14
256	0	19	1	6	15	0	5	4	3	3	4	3	2	6	4	7	5	7	7	4	7	3	3	6	1	6	7	6	7	5	7	7	6	4	35	11
257	1	20	0	4	10	0	4	4	2	4	4	5	5	5	6	5	4	4	6	6	6	2	5	5	1	4	6	4	4	4	5	4	4	1	27	17
258	0	20	1	4	9	0	6	4	2	4	1	4	6	6	5	5	6	5	6	5	6	5	4	6	1	5	5	5	5	6	6	7	5	1	32	12
259	1	33	0	1	4	0	7	7	1	4	1	2	6	4	4	1	4	7	7	1	2	1	7	4	1	5	1	1	5	5	5	1	1	1	33	10
260	1	24	0	1	20	0	7	4	1	4	1	5	7	5	3	3	5	4	7	2	5	1	6	6	1	4	2	2	5	6	6	1	1	1	20	22
261	0	22	0	5	14	1	5	4	1	4	1	4	4	4	6	3	4	5	4	5	5	2	4	4	4	4	4	2	4	2	4	1	4	1	31	15
262	1	22	0	5	6	0	6	2	1	2	1	2	4	7	7	4	4	7	7	6	7	1	4	7	1	4	6	1	7	2	7	1	4	1	26	18
263	1	34	0	4	1	0	2	2	1	2	1	1	4	1	3	1	6	5	4	4	2	1	5	1	1	1	3	1	4	1	4	1	1	1	23	16
264	1	22	0	2	2	0	5	2	6	7	1	2	3	2	3	1	7	7	6	4	6	1	7	5	1	5	5	3	7	5	6	2	2	2	31	18
265	0	22	0	2	3	0	6	6	7	6	1	5	3	3	1	4	4	4	7	1	4	1	6	6	4	3	4	4	6	2	7	1	5	3	24	15
266	1	22	0	2	2	0	6	2	1	3	1	1	4	4	7	2	5	5	6	6	6	1	6	4	1	4	7	1	5	3	5	1	3	3	25	18
267	0	24	0	7	4	0	6	6	1	6	1	4	4	5	6	2	7	7	6	5	6	3	6	5	1	6	5	2	5	3	6	5	2	2	40	12
268	0	22	0	6	11	1	7	5	1	6	1	1	5	5	1	1	4	5	6	6	6	2	4	6	1	6	5	1	6	5	5	5	5	1	29	18
269	1	21	0	6	6	1	7	7	1	4	1	2	7	7	7	2	7	7	7	7	7	1	7	7	1	7	7	2	4	6	7	7	2	1	22	16
270	1	21	0	2	15	0	6	3	1	3	1	2	2	5	7	4	6	6	7	7	4	3	4	7	1	6	7	2	5	3	7	6	4	1	28	13
271	1	22	1	2	3	0	6	5	1	4	1	1	7	6	4	1	2	3	3	1	6	1	4	6	1	6	4	1	6	6	6	4	2	2	28	18
272	0	23	0	5	11	1	5	3	3	4	1	3	3	4	4	5	5	6	4	2	6	1	6	5	1	4	5	4	3	2	4	4	1	2	29	13
273	0	23	1	2	15	0	5	4	2	3	4	1	4	6	7	1	4	6	6	5	6	2	3	7	1	5	7	1	5	6	7	5	3	2	26	16
274	0	23	1	5	5	1	7	6	2	7	3	6	5	6	7	6	7	7	6	7	7	7	5	6	1	6	7	5	5	5	6	7	5	2	22	15
275	1	21	0	2	8	0	6	4	1	5	1	4	3	4	4	3	6	5	6	4	5	1	6	7	1	5	1	4	4	2	5	4	5	1	31	14
276	1	23	0	4	14	1	5	7	2	4	1	4	6	6	3	5	6	6	5	4	6	4	7	6	2	5	4	5	6	4	5	3	6	2	26	18
277	1	23	1	4	12	0	6	6	1	4	2	3	5	6	7	5	5	6	7	6	6	5	5	6	1	7	6	4	5	4	7	7	4	4	25	17
278	0	21	1	5	14	1	7	7	1	7	1	5	6	7	5	4	7	6	7	6	7	3	6	7	1	7	5	5	6	6	7	7	7	1	39	8
279	0	20	1	5	6	1	6	3	1	2	1	3	6	5	4	5	5	4	6	5	5	2	2	6	1	3	6	4	3	5	5	5	3	2	27	15
280	1	20	0	3	7	1	5	1	1	1	1	1	5	6	6	4	7	7	6	7	7	3	6	7	1	7	7	5	4	6	7	5	1	1	35	16
281	0	22	0	5	18	0	7	7	1	6	1	4	2	7	7	2	4	6	7	7	7	1	2	7	1	7	6	6	6	2	7	7	6	2	31	11
282	0	24	1	4	3	0	7	1	2	6	2	5	5	7	7	7	2	7	2	7	7	2	2	7	1	7	7	5	7	7	2	1	5	2	33	11
283	0	20	1	2	9	0	7	6	2	1	2	2	5	3	3	2	3	3	6	4	5	3	4	7	1	2	3	3	3	5	7	3	3	1	36	19
284	1	18	0	3	6	1	6	3	3	5	1	1	3	7	3	3	6	6	7	7	7	1	5	7	1	6	6	2	7	1	7	2	4	1	26	15
285	0	20	1	5	15	0	7	3	1	2	4	1	3	5	4	3	4	5	7	5	7	2	2	7	1	4	5	5	4	5	7	7	6	4	31	20
286	0	20	1	3	7	0	6	3	2	6	1	4	4	6	5	4	7	6	5	4	6	4	5	4	1	4	1	1	6	4	4	1	6	5	35	14
287	1	20	0	7	14	1	5	4	1	5	1	2	4	5	3	3	4	4	4	2	5	2	4	4	1	4	1	6	4	2	4	1	4	3	29	12
288	0	21	0	4	16	1	4	1	1	4	1	4	3	4	6	3	6	5	3	4	4	3	4	3	1	1	4	4	2	1	3	1	2	1	30	14
289	0	21	0	2	7	0	5	3	4	6	3	3	4	6	5	3	5	6	6	4	6	2	4	7	1	6	6	2	6	4	6	2	3	5	29	12
290	0	21	0	6	13	0	7	5	1	5	1	5	2	7	7	6	6	6	7	7	7	3	7	7	1	7	7	6	7	4	7	7	2	2	35	6
291	0	20	1	3	11	0	6	5	4	4	2	5	5	6	6	5	6	5	5	5	6	4	6	6	1	6	4	5	6	5	5	5	6	1	31	12
292	0	20	0	5	5	0	5	5	1	6	2	6	7	6	6	6	4	6	6	6	6	5	6	5	1	6	7	4	6	4	5	4	5	3	35	10
293	0	19	1	3	13	0	5	4	3	3	4	4	4	5	6	4	5	3	6	6	4	3	3	4	1	4	5	3	3	4	5	6	2	2	33	11
294	1	19	0	3	13	1	5	4	1	5	1	1	4	5	4	5	7	6	7	5	7	3	6	6	1	5	7	5	6	4	7	7	6	1	25	19
295	0	21	1	4	11	0	6	1	1	6	1	6	4	7	6	5	5	7	7	7	7	1	3	7	1	7	6	6	6	6	7	5	5	1	29	14
296	0	20	1	8	14	1	7	6	4	5	3	7	1	3	4	5	5	6	5	7	7	1	4	5	1	4	7	7	6	5	4	7	7	5	30	15
297	0	19	0	4	4	1	7	3	2	5	1	4	4	6	4	4	5	6	6	4	7	3	3	7	1	6	7	5	6	5	6	4	4	2	32	12
298	0	22	0	6	16	1	6	4	1	4	1	1	4	5	4	5	5	5	6	6	5	1	4	6	1	6	5	5	6	1	6	6	4	1	33	11
299	0	21	0	4	13	1	6	7	2	4	2	5	5	6	5	4	5	6	4	6	7	4	5	6	1	5	6	6	5	5	5	4	4	5	24	15
300	1	19	0	4	13	1	6	4	5	3	3	2	6	6	5	2	3	5	4	4	4	2	2	4	1	5	4	3	3	2	4	2	3	1	30	18
301	0	19	1	2	13	0	7	4	1	6	1	4	5	7	6	2	4	6	7	7	6	3	6	7	1	6	6	3	6	1	7	1	6	2	34	12
302	0	20	0	4	14	0	4	5	6	4	2	5	5	5	3	5	4	5	6	3	3	4	4	2	1	2	4	3	2	5	4	3	5	4	33	15
303	1	19	1	4	6	1	4	4	6	1	3	6	5	4	6	6	5	2	4	5	6	2	1	3	1	1	7	7	1	6	4	1	1	4	31	12
304	0	19	0	1	5	0	7	4	1	2	1	5	6	5	7	5	6	6	7	7	6	4	5	6	1	5	5	5	5	5	6	6	3	5	32	14
305	0	20	1	4	14	0	7	4	1	4	1	1	5	7	4	7	7	6	7	5	6	2	6	7	1	5	4	7	5	7	7	1	6	2	32	10
306	1	20	1	2	8	0	6	4	1	3	2	2	6	5	7	2	7	5	4	3	6	2	7	4	1	3	7	3	6	3	6	4	7	3	32	20
307	0	21	1	4	4	0	5	4	3	3	1	4	6	4	4	4	3	3	4	5	6	3	3	5	1	4	7	5	4	5	5	7	4	2	27	15
308	0	20	1	4	5	0	7	4	1	1	1	1	1	7	6	1	4	7	7	5	7	5	3	7	1	7	6	6	7	6	7	1	5	1	40	17
309	0	23	1	3	10	0	6	2	1	2	1	2	4	6	3	2	3	6	3	3	6	2	2	6	1	6	5	2	6	3	3	6	3	1	28	15
310	0	19	1	3	14	0	5	4	1	2	1	3	4	5	6	4	5	6	4	7	6	3	4	5	1	4	7	2	4	4	4	6	3	2	37	14
311	1	22	1	2	7	0	7	5	2	4	2	5	6	5	7	3	6	6	6	7	6	5	4	5	1	4	7	3	5	7	7	6	4	2	28	16
312	0	19	1	2	8	0	6	5	2	5	1	3	3	6	5	5	6	5	6	6	6	4	5	6	1	5	6	5	5	3	6	6	6	2	35	13
313	0	20	0	4	13	0	7	6	1	6	2	6	3	7	7	5	7	7	6	6	7	3	6	7	1	7	7	6	6	4	6	2	6	2	31	15
314	0	21	0	5	10	0	7	5	1	7	1	3	3	7	7	6	7	7	7	6	7	2	4	6	1	7	6	4	7	2	6	3	6	1	33	12
315	0	20	1	2	11	0	7	6	2	6	4	3	5	6	3	4	6	6	7	7	7	3	5	6	1	6	5	4	6	5	7	2	6	3	31	14
316	1	20	1	2	11	0	5	5	1	3	1	1	6	5	6	2	5	7	7	5	7	1	3	7	1	7	6	2	5	4	7	7	7	1	31	15
317	1	19	0	3	4	0	5	5	2	3	4	2	2	4	6	3	3	5	5	5	6	3	4	4	1	3	6	2	3	2	3	1	3	2	32	18
318	0	19	1	1	7	0	7	4	4	5	7	1	1	3	7	5	5	6	7	6	5	7	5	7	1	5	7	6	5	4	7	5	4	4	34	13
319	0	20	0	5	3	0	5	5	1	1	1	3	3	5	7	2	7	7	5	7	7	1	5	7	1	7	7	3	3	1	7	7	3	1	40	10
320	1	20	0	6	15	1	6	2	2	3	2	1	4	7	6	4	6	7	5	7	7	2	7	7	1	5	7	3	7	2	5	7	5	2	38	10
321	0	20	1	2	5	0	7	6	1	6	1	4	5	6	5	4	7	7	7	7	7	1	5	7	1	7	7	7	7	5	7	1	6	1	21	19
322	0	22	1	5	18	0	6	2	1	3	3	2	6	7	3	4	6	6	7	3	7	2	6	7	1	7	6	4	7	3	7	2	2	2	34	11
323	1	20	1	2	10	1	7	6	2	7	2	4	5	6	4	5	5	6	6	5	6	3	4	7	1	5	6	4	7	6	6	5	6	1	27	15
324	1	20	1	3	9	0	7	7	1	5	1	4	4	7	5	5	5	5	7	7	7	5	5	7	1	7	7	5	7	5	7	5	5	1	26	18
325	1	22	0	2	2	0	6	1	1	1	1	3	4	1	6	2	3	4	2	5	3	1	4	6	3	2	4	1	3	2	3	2	1	2	30	18
326	1	20	0	4	14	0	5	4	1	6	1	4	7	7	7	2	7	7	6	7	7	2	4	7	1	7	7	2	7	2	7	1	7	1	36	9
327	0	20	0	2	16	0	3	7	1	3	1	2	4	2	5	1	4	4	2	4	5	1	3	2	4	1	4	2	4	2	3	2	2	3	24	16
328	0	21	1	4	16	0	5	4	1	5	1	3	6	5	5	2	3	5	4	6	5	4	5	4	1	4	6	2	6	5	4	6	6	1	37	12
329	0	21	0	2	3	0	7	4	1	4	3	1	5	7	5	4	4	6	7	6	7	3	5	7	1	7	5	1	7	4	4	4	1	1	39	10
330	1	21	1	2	9	0	4	2	1	6	1	4	5	6	4	4	6	7	6	6	7	3	5	5	1	5	6	4	5	3	4	6	4	1	30	9
331	1	21	0	5	13	1	3	2	2	2	2	2	3	3	4	3	3	4	5	5	5	2	4	7	1	3	1	3	3	2	6	1	2	3	31	12
332	0	20	0	6	5	0	7	2	1	5	1	1	1	7	3	4	7	7	7	7	6	7	7	7	1	7	7	5	7	1	7	7	7	3	18	19
333	0	24	1	3	18	0	7	1	1	2	1	1	4	7	5	5	4	4	7	5	6	1	4	7	1	6	6	4	4	5	7	1	3	1	35	18
334	1	20	1	3	8	0	7	4	1	6	1	1	7	6	7	3	4	4	5	5	6	1	5	4	1	4	5	2	5	4	5	6	5	1	35	16
335	0	19	1	4	8	0	7	6	4	5	3	1	3	5	7	6	6	6	6	4	7	3	5	4	2	6	6	4	6	2	6	5	6	2	33	13
336	0	20	0	3	3	0	2	4	2	4	4	1	4	5	2	4	4	4	6	1	7	1	6	4	2	4	2	4	7	1	7	1	6	2	29	15
337	0	19	0	6	5	0	6	6	2	5	1	1	5	6	6	7	6	6	7	6	7	5	5	7	1	5	6	5	5	6	6	6	6	3	29	13
338	0	20	1	8	13	0	4	4	4	4	2	2	6	7	7	2	7	7	4	7	6	1	6	4	1	7	4	2	3	5	3	6	2	2	40	13
339	0	20	1	2	8	0	6	4	3	4	5	5	4	3	4	5	5	5	6	5	6	5	4	6	2	3	5	5	5	4	5	5	4	4	32	13
340	0	20	0	4	7	0	5	4	2	6	2	3	6	6	4	5	5	6	5	5	5	2	6	6	1	4	5	3	6	6	5	4	6	2	30	14
341	0	21	1	4	13	0	6	7	1	5	1	5	4	7	6	6	7	7	7	7	7	1	7	7	1	7	6	4	7	3	6	4	7	1	35	10
342	0	19	1	3	8	0	5	2	1	4	1	2	4	6	6	1	4	4	6	2	5	1	4	6	1	6	5	1	4	1	5	5	5	1	35	17
343	0	20	0	8	3	1	7	5	1	4	1	4	3	6	5	2	5	6	4	7	7	3	4	7	1	5	7	6	6	4	5	7	6	1	35	11
344	0	20	0	3	4	0	6	4	2	5	1	2	3	6	5	3	4	5	4	4	5	2	5	5	1	5	6	2	3	2	3	2	1	1	27	16
345	0	20	1	2	14	0	6	5	3	5	2	5	2	5	6	6	6	6	5	7	6	3	2	5	2	4	6	4	5	3	4	6	6	5	25	19
346	0	20	1	3	4	0	6	2	1	3	1	1	1	6	1	1	4	4	6	1	5	1	4	6	1	6	1	4	4	1	6	1	4	1	38	16
347	0	21	0	4	6	1	7	5	1	4	2	5	4	6	5	5	6	4	7	7	7	4	4	7	1	4	6	5	4	5	7	4	5	2	35	11
348	0	20	0	6	5	1	7	4	3	5	2	4	6	7	7	6	5	7	5	4	4	2	4	4	1	5	5	5	5	6	6	6	4	3	38	12
349	1	20	1	6	14	1	7	7	4	5	2	4	7	7	3	1	6	6	7	5	7	1	5	7	1	6	7	2	4	6	7	4	3	3	31	15
350	0	23	1	3	18	1	5	3	4	3	1	1	3	6	6	3	5	6	6	6	6	1	5	6	1	4	6	3	6	4	6	1	4	1	34	11
351	0	20	0	10	8	1	4	1	1	1	1	1	1	7	1	1	1	7	7	7	7	1	1	7	1	7	7	1	7	1	7	7	1	1	35	11
352	1	22	1	1	10	0	7	7	2	6	5	3	5	7	6	6	7	6	7	6	6	3	6	7	1	6	5	3	5	5	7	4	6	5	27	13
353	1	21	0	6	18	1	7	6	1	5	1	4	5	7	6	5	6	6	7	4	7	3	6	7	1	7	6	5	5	4	6	3	5	1	34	13
354	1	19	1	4	11	1	5	4	1	6	1	2	3	7	3	3	6	6	7	2	6	1	2	6	1	7	4	2	6	2	6	1	4	1	36	7
355	1	20	0	5	4	0	5	4	1	4	1	3	4	7	3	1	5	6	7	4	7	3	5	5	1	5	5	3	6	3	6	4	4	1	16	18
356	0	24	0	2	17	1	5	1	4	3	2	3	2	4	3	5	3	3	5	6	4	2	3	6	1	4	6	4	4	4	6	6	6	3	31	17
357	0	22	0	3	13	1	5	2	2	2	1	1	4	5	3	3	5	5	6	7	7	1	2	6	1	6	5	3	4	4	6	4	4	1	36	15
358	0	21	1	3	16	0	5	3	4	5	3	2	3	6	5	5	4	5	6	4	6	3	3	6	2	6	4	2	6	4	5	2	3	5	26	14
359	1	20	0	4	17	0	7	6	1	5	1	5	5	7	7	2	6	7	7	7	7	2	7	7	1	7	4	4	6	5	7	6	5	1	32	15
360	0	21	1	3	14	0	7	6	1	4	1	4	4	5	6	6	6	5	7	6	6	3	4	6	2	5	6	6	5	5	7	6	4	3	31	10
361	0	20	1	4	14	1	6	3	2	6	4	4	5	6	4	5	5	4	6	2	6	3	4	5	1	6	3	5	5	5	5	2	5	2	38	13
362	0	20	1	6	12	1	7	6	1	7	1	5	4	7	7	7	7	7	7	7	7	5	6	7	1	7	7	7	4	4	7	7	6	1	39	6
363	0	19	0	2	7	0	7	7	1	6	1	5	5	6	6	5	6	5	7	6	7	6	6	7	1	6	6	4	7	4	7	6	5	1	39	12
364	0	20	1	3	12	0	6	2	1	1	1	1	2	4	6	2	7	6	5	7	7	2	7	7	1	5	7	1	4	7	4	7	4	1	27	13
365	0	20	1	2	16	0	5	4	1	3	2	1	2	6	6	5	5	6	6	7	6	2	3	6	1	5	6	2	3	3	6	6	6	3	26	13
366	1	20	0	7	8	1	6	4	1	4	1	6	6	6	6	7	7	7	6	6	7	5	7	7	1	6	7	7	5	5	5	5	7	1	36	11
367	0	20	1	6	11	0	5	5		5	1	1	5	7	5	5	7	7	7	7	7	5	6	6	1	7	7	6	6	5	6	6	6	2	28	15
368	1	19	0	3	4	0	4	6	1	4	1	4	3	6	7	4	7	7	5	7	7	3	6	6	1	7	7	5	6	3	4	4	6	1	38	13
369	1	22	1	3	15	0	7	4	1	3	1	1	3	7	7	1	7	7	7	1	7	1	3	7	1	5	7	4	5	1	5	7	2	1	38	11
370	1	20	0	5	7	0	7	7	1	4	2	4	6	5	5	4	7	7	7	7	7	3	5	7	1	6	1	3	4	5	7	4	5	2	26	12
371	0	23	0	4	10	0	6	6	1	5	1	2	2	5	6	4	5	6	5	5	6	2	5	5	1	4	4	4	5	2	5	5	5	2	33	14
372	0	21	1	2	10	0	6	5	1	5	2	2	5	6	5	4	4	5	6	5	6	3	4	6	1	3	4	4	3	5	6	5	5	2	31	13
373	0	21	0	2	2	0	7	5	2	7	1	1	4	7	5	3	7	7	5	5	7	1	7	7	1	7	6	2	7	5	5	1	7	2	35	13
374	0	20	1	3	14	0	7	6	1	6	1	5	6	4	4	6	6	7	5	6	6	2	6	6	1	5	6	3	6	7	5	7	5	1	27	14
375	1	20	0	10	14	1	2	2	1	1	1	1	1	4	3	1	5	5	3	3	5	1	3	3	1	4	6	2	3	2	3	1	1	1	30	11
376	0	20	0	10	5	1	7	6	2	2	1	5	5	6	7	6	6	5	7	7	7	2	4	6	1	6	7	6	5	5	7	7	6	5	33	7
377	0	20	0	2	15	0	7	7	1	6	3	5	2	3	5	3	6	7	7	4	6	2	5	6	1	3	5	6	7	2	6	5	6	2	29	11
378	1	20	0	1	4	0	7	3	1	5	1	2	4	7	7	4	4	5	5	5	6	1	2	7	1	4	5	5	4	2	5	1	5	1	35	19
379	1	19	0	2	13	0	7	7	3	7	4	6	6	7	7	5	5	6	7	6	6	5	5	5	1	6	6	5	6	6	6	6	6	2	34	12
380	1	20	0	4	8	0	6	5	1	4	1	5	4	6	6	4	4	5	6	5	5	4	4	5	1	6	5	5	4	3	6	5	5	2	36	11
381	1	20	1	1	8	0	5	1	1	4	1	1	3	4	5	3	6	6	6	5	6	3	5	5	1	3	5	2	4	3	6	1	2	2	30	11
382	1	20	0	3	5	0	6	7	1	7	1	6	6	7	7	4	5	6	7	7	7	4	6	7	1	7	7	5	7	5	7	7	7	1	37	8
383	0	21	1	4	17	0	7	7	3	3	3	3	6	5	6	5	5	6	6	6	5	2	5	6	1	4	5	4	5	6	5	2	5	3	28	18
384	1	20	0	4	13	1	6	4	4	6	3	3	5	6	7	2	6	6	7	7	7	1	5	7	1	6	2	2	6	3	7	5	6	4	32	12
385	0	20	1	3	10	1	5	2	3	2	3	1	4	3	1	4	5	3	6	6	4	2	4	5	1	3	6	3	2	1	6	6	1	3	26	18
386	0	20	1	1	7	0	5	3	3	3	4	5	6	6	6	2	4	4	7	6	6	4	3	7	1	5	7	3	3	6	7	6	5	2	36	14
387	1	19	0	2	8	0	7	7	1	7	1	2	7	7	4	2	7	7	7	7	7	1	7	7	1	4	7	1	7	6	7	7	7	2	40	11
388	1	19	1	4	11	0	7	5	1	5	1	1	5	7	7	5	7	6	6	7	7	2	6	7	1	7	7	1	4	4	7	6	2	1	27	12
389	1	22	0	1	2	0	7	4	1	4	1	1	5	5	3	3	3	5	7	7	5	1	7	7	1	6	6	2	6	2	7	4	3	1	38	12
390	0	19	1	4	10	0	7	6	2	4	1	2	2	5	4	5	5	5	7	4	7	4	2	7	1	4	2	4	3	1	7	4	4	1	36	13
391	0	20	1	1	4	0	5	1	2	1	3	1	1	2	4	2	1	2	5	3	3	2	2	6	2	1	2	5	3	2	5	1	2	2	36	16
392	0	19	1	3	3	0	5	1	1	4	1	5	5	7	3	6	5	5	4	4	6	2	5	5	1	3	4	2	2	4	5	2	4	1	39	7
393	0	20	1	3	15	0	6	3	1	4	1	1	3	6	4	3	7	6	7	5	6	1	7	6	1	5	1	4	6	1	7	3	6	1	37	11
394	1	20	0	2	10	1	6	5	2	5	4	4	4	6	5	4	6	6	6	5	6	4	5	5	1	5	5	5	5	3	5	3	6	3	25	16
395	1	19	1	4	7	1	5	4	2	6	1	4	5	7	7	7	6	6	7	7	7	5	6	4	2	6	7	5	6	7	7	6	6	1	36	10
396	0	20	0	0	10	0	5	3	1	3	1	2	5	3	5	4	4	4	6	5	5	3	3	4	1	3	3	5	4	4	4	5	4	1	32	16
397	1	20	1	3	12	0	4	3	3	3	2	6	6	6	7	3	4	4	6	4	5	3	5	5	1	4	3	3	3	4	3	5	3	2	33	12
398	0	22	0	3	15	1	7	5	2	4	1	3	5	7	5	6	7	7	6	6	7	2	5	7	5	7	4	4	6	4	7	6	7	2	31	16
399	0	22	1	8	14	1	7	7	2	6	2	4	5	6	5	5	5	6	6	4	6	5	3	7	1	6	5	7	6	7	6	7	6	3	31	12
400	0	20	1	4	15	0	6	5	1	3	1	1	3	5	3	3	4	5	6	7	6	3	4	6	1	5	7	4	5	4	6	2	5	1	27	12
401	0	19	1	4	13	0	7	5	4	4	1	2	2	5	4	5	6	5	6	6	7	1	2	5	1	2	5	4	2	4	6	3	5	3	30	15
402	0	20	0	4	3	0	6	2	1	3	1	2	5	7	6	3	6	6	7	4	7	1	6	6	1	6	3	6	7	2	6	3	6	1	39	12
403	0	20	0	1	15	0	5	3	1	4	1	5	3	4	5	2	6	6	4	5	5	4	5	5	1	4	6	4	4	4	5	5	4	1	32	15
404	0	21	0	4	1	0	6	3	2	5	2	3	2	5	5	4	6	7	5	6	6	2	5	5	1	6	6	3	6	1	5	5	5	2	31	13
405	0	21	1	5	17	1	6	5	2	5	1	6	7	6	6	6	7	7	6	6	6	3	7	6	1	4	6	5	5	7	6	4	6	3	30	18
406	1	20	0	7	5	1	7	6	1	6	1	6	6	7	6	6	7	7	7	7	7	7	6	7	1	7	7	7	7	7	7	7	7	4	36	13
407	0	20	0	1	2	0	7	5	1	4	2	3	4	6	6	1	4	5	6	2	7	1	6	7	1	7	4	6	6	2	6	1	4	1	40	11
408	1	20	1	3	7	0	5	3	2	2	2	3	5	4	4	2	6	3	6	6	5	2	4	5	1	3	6	4	4	5	7	7	3	1	30	12
409	0	23	1	7	16	1	5	6	4	6	5	6	4	7	7	5	4	6	5	7	7	5	4	5	7	6	6	4	6	5	5	4	4	3	24	13
410	0	20	0	4	4	1	4	3	7	4	2	4	7	7	4	7	5	5	7	4	4	1	7	5	1	5	5	6	1	1	3	1	5	5	29	13
411	1	21	0	7	10	1	7	7	1	7	1	6	6	7	7	6	6	7	7	7	7	5	6	7	1	7	7	7	7	5	7	7	6	1	35	7
412	1	20	0	4	11	1	6	4	1	4	1	1	6	6	4	1	5	6	7	7	6	1	5	6	1	6	6	1	4	2	7	4	5	1	37	12
413	0	19	0	1	3	0	6	5	1	4	1	4	5	6	7	6	7	5	7	7	7	2	6	6	1	6	7	5	5	6	7	7	5	2	40	11
414	0	20	1	3	6	1	6	6	1	5	1	3	6	6	4	3	4	5	6	3	6	2	5	6	1	5	2	6	5	2	5	2	3	2	39	12
415	0	20	0	4	2	0	6	4	1	6	4	1	4	6	7	6	7	7	7	7	7	1	6	6	1	6	7	4	5	4	5	7	4	4	32	11
416	0	19	0	5	9	0	7	4	1	4	1	4	5	5	7	4	6	6	6	7	6	2	5	5	1	3	7	3	4	6	7	4	6	1	33	12
417	1	21	1	8	13	1	4	4	3	6	3	4	4	5	6	6	5	5	7	7	6	2	4	5	1	4	6	6	7	2	5	7	6	2	32	14
418	1	19	1	5	3	0	6	4	4	3	1	2	1	4	7	3	6	6	6	7	7	6	6	6	1	5	7	6	6	1	4	4	4	2	37	8
419	1	19	0	5	6	1	6	6	1	7	1	5	7	7	7	7	7	7	7	5	7	6	7	7	1	7	7	6	5	5	6	4	7	2	27	11
420	0	22	0	4	1	0	4	5	1	6	1	4	4	5	5	1	3	6	4	6	7	2	4	4	4	5	5	2	6	3	4	4	2	2	24	12
421	1	19	0	5	9	0	7	5	2	6	1	1	2	6	6	5	6	6	6	4	7	1	5	5	1	4	7	5	7	1	6	1	6	3	33	18
422	1	19	1	2	12	1	7	6	1	4	1	3	3	2	6	6	6	5	7	4	7	1	4	6	1	3	1	6	7	1	7	1	3	1	35	15
423	0	19	1	5	5	1	4	4	4	4	2	1	2	6	6	4	4	4	4	4	6	5	4	4	1	6	6	2	4	2	6	7	5	3	26	13
424	1	20	1	4	14	0	3	2	1	6	1	4	7	7	5	5	6	7	7	5	7	1	4	5	1	6	5	3	7	7	6	5	4	2	27	18
425	1	20	0	2	10	1	4	3	1	5	2	1	7	7	4	1	6	3	7	7	4	3	5	4	1	4	7	1	4	3	7	7	3	1	27	18
426	0	20	1	3	8	0	6	3	1	5	2	3	4	5	5	4	4	5	5	4	5	3	5	5	1	3	5	4	5	5	5	2	5	2	34	11
427	0	20	0	3	2	0	3	3	1	6	1	6	5	7	6	6	5	7	6	6	6	4	4	6	1	7	4	4	6	4	5	3	4	1	35	11
428	1	20	1	3	7	1	7	6	3	5	2	4	6	6	6	6	6	7	7	6	7	5	5	6	2	5	6	5	5	6	6	5	6	3	26	19
429	1	20	0	4	15	1	6	5	1	4	4	5	6	7	5	5	5	6	6	6	7	4	5	6	2	5	6	5	4	5	6	6	5	2	30	16
430	0	22	0	0	6	0	6	6	1	4	1	2	5	7	5	2	6	6	6	5	5	2	5	6	1	5	5	3	6	3	5	4	5	1	40	11
431	0	21	1	5	5	0	6	4	1	3	1	2	6	3	3	2	3	4	5	2	3	1	3	7	1	2	6	2	2	3	2	7	2	1	36	15
432	1	22	0	3	16	1	6	2	4	1	1	4	1	5	5	3	6	4	5	4	6	1	5	5	1	2	6	4	6	4	5	4	1	1	32	13
433	1	23	0	3	12	1	6	3	1	6	1	1	4	5	4	2	5	7	7	5	7	1	5	6	1	6	1	4	7	2	7	2	6	1	36	10
434	1	22	0	9	10	1	6	3	2	5	1	4	6	7	4	5	7	6	7	4	7	3	6	7	1	5	6	2	6	5	4	4	5	1	32	13
435	0	23	0	3	10	0	7	3	1	6	1	5	5	3	5	2	6	6	6	3	5	2	5	7	1	5	2	6	5	5	5	4	1	2	38	7
436	1	24	1	2	17	0	4	1	3	2	1	1	2	2	5	2	4	2	5	4	2	1	2	1	1	2	5	2	2	1	4	2	1	1	32	17
437	0	23	1	1	11	0	7	6	2	1	7	4	7	6	7	3	6	5	7	4	6	5	6	6	1	4	2	4	3	6	7	1	2	1	39	13
438	0	25	1	7	15	1	7	4	1	4	1	4	5	5	3	3	5	3	5	4	5	2	5	4	1	2	4	1	2	4	4	1	3	1	39	17
439	1	22	0	2	16	1	4	5	2	5	1	1	4	6	5	3	7	5	6	6	5	6	7	4	1	4	6	2	5	4	5	4	3	2	33	14
440	1	22	1	3	4	0	5	3	3	4	1	5	6	6	6	3	3	5	6	7	6	1	2	5	1	3	6	2	5	3	5	7	3	2	30	13
441	1	22	1	4	8	1	5	6	6	3	1	2	5	4	6	3	2	2	3	5	5	1	1	3	1	3	5	1	5	6	4	1	1	1	37	17
442	1	23	1	3	9	1	4	2	1	4	2	4	4	4	4	4	5	5	6	4	6	3	6	6	1	4	3	4	6	6	6	2	5	2	24	19
443	1	24	1	3	10	1	6	2	1	1	2	1	2	4	3	2	4	4	7	5	6	1	2	6	1	5	4	5	5	2	5	5	2	3	33	19
444	0	23	0	3	11	0	5	4	1	3	2	4	2	3	7	5	5	5	4	6	5	6	5	4	1	3	7	4	3	3	4	5	2	2	30	12
445	0	22	1	5	15	0	5	2	2	6	2	4	5	5	5	2	5	6	5	5	6	2	3	4	1	4	3	4	6	6	5	5	4	2	35	12
446	1	23	0	3	2	0	6	5	1	6	1	2	4	6	7	3	5	5	6	6	6	2	6	5	1	4	5	4	6	3	5	6	6	1	25	14
447	1	25	1	5	17	1	6	3	1	4	1	3	6	6	7	6	7	5	7	7	5	2	5	6	1	5	6	3	5	6	6	7	5	2	35	11
448	0	23	1	3	10	0	4	3	2	4	2	3	6	7	5	3	5	6	6	7	5	1	4	5	1	6	7	3	5	5	6	7	4	2	29	15
449	0	19	1	1	12	0	5	2	1	1	1	2	2	3	2	2	3	3	3	3	4	2	1	3	1	2	6	2	1	2	3	1	1	2	27	16
450	1	22	0	1	8	0	6	4	2	1	4	5	3	2	6	2	5	4	6	6	5	2	5	5	1	4	6	2	2	1	6	3	2	2	29	18
451	0	24	0	5	12	0	7	5	1	3	1	4	6	7	7	3	6	7	7	6	6	2	4	7	1	7	6	3	5	2	7	7	5	1	33	11
452	0	27	1	4	21	0	7	1	2	5	1	4	5	7	7	3	6	6	5	7	6	3	6	6	1	6	7	3	5	5	5	5	4	2	29	12
453	1	23	0	2	7	0	6	4	5	4	6	2	2	2	7	4	7	5	6	7	7	5	6	4	1	5	7	4	6	5	6	6	5	6	20	21
454	1	25	1	3	19	0	7	5	1	5	1	4	7	5	5	4	5	5	6	5	6	4	5	7	1	4	5	6	5	7	6	4	5	1	24	16
455	1	23	0	3	15	1	6	5	1	6	1	4	5	6	5	4	6	6	7	5	6	1	5	6	1	6	5	4	6	3	7	2	6	1	31	12
456	0	22	0	3	13	0	7	5	2	3	2	2	6	5	4	1	7	5	7	2	5	1	5	7	2	5	2	1	4	3	6	5	2	4	35	9
